# Supplementary material for: Fast Green FCF Improves Depiction of Extracellular Matrix in Ex Vivo Fluorescence Confocal Microscopy
Source: Life (Basel). 2024 Sep 28;14(10):1240. doi: 10.3390/life14101240 (PMC11508659; doi:10.3390/life14101240)
Supplement: Supplementary file 1 [file life-14-01240-s001.zip]

Archive with 1 entries (1 files):
- life-3194066-supplementary.pdf
